# Supplementary material for: Long-Chain Polyunsaturated Fatty Acid Status at Birth and Development of Childhood Allergy: A Systematic Review
Source: Life (Basel). 2022 Apr 2;12(4):526. doi: 10.3390/life12040526 (PMC9030843; doi:10.3390/life12040526)
Supplement: Supplementary file 1 [file life-12-00526-s001.zip]

Archive with 1 entries (1 files):
- life-1602015-SI.pdf
